# Supplementary material for: Anesthetic Management for Patients with Placenta Accreta Spectrum: A Scoping Review
Source: J Clin Med. 2025 Jul 4;14(13):4738. doi: 10.3390/jcm14134738 (PMC12251126; doi:10.3390/jcm14134738)
Supplement: Supplementary file 1 [file jcm-14-04738-s001.zip]

Archive with 4 entries (4 files):
- PRISMA-ScR-Fillable-Checklist.pdf
- Section S1 - Search Strategy and criteria.pdf
- Section S2 - list of excluded studies.pdf
- Section S3 Characteristics of the included studies.pdf
